# Supplementary material for: The Evolving Role of Neoadjuvant Radiation Therapy in Pancreatic Adenocarcinoma
Source: J Clin Med. 2024 Nov 12;13(22):6800. doi: 10.3390/jcm13226800 (PMC11594810; doi:10.3390/jcm13226800)
Supplement: Supplementary file 1 [file jcm-13-06800-s001.zip]

Archive with 1 entries (1 files):
- jcm-3282796-supplementary.pdf
